# Supplementary material for: A post-GWAS analysis of predicted regulatory variants and tuberculosis susceptibility
Source: PLoS One. 2017 Apr 6;12(4):e0174738. doi: 10.1371/journal.pone.0174738 (PMC5383035; doi:10.1371/journal.pone.0174738)
Supplement: S1 Table — This table represents the variants that have been implicated in TB susceptibility by association studies. The closest gene to the variant is reported. (ZIP) [file pone.0174738.s001.zip]

Archive with 3 entries (2 files):
- S1 Table.tiff
- __MACOSX/
- __MACOSX/._S1 Table.tiff
