# Supplementary material for: A post-GWAS analysis of predicted regulatory variants and tuberculosis susceptibility
Source: PLoS One. 2017 Apr 6;12(4):e0174738. doi: 10.1371/journal.pone.0174738 (PMC5383035; doi:10.1371/journal.pone.0174738)
Supplement: S2 Table — A score of 1 is the lowest score possible as determined by RegulomeDB. This indicates strong evidence of a functional impact. This has been determined by a variety of comprehensive datatypes. (ZIP) [file pone.0174738.s002.zip]

Archive with 3 entries (2 files):
- S2 Table.tiff
- __MACOSX/
- __MACOSX/._S2 Table.tiff
